# Supplementary material for: Polarizing the Neuron through Sustained Co-expression of Alternatively Spliced Isoforms
Source: Cell Rep. 2016 Apr 28;15(6):1316–28. doi: 10.1016/j.celrep.2016.04.012 (PMC4870516; doi:10.1016/j.celrep.2016.04.012)
Supplement: Table S1. Enrichment of RBP Motifs in the 426 Regulated UA3Es Compared to the 769 Non-regulated Ones — Highly enriched motifs are shaded in blue. See Supplemental Experimental Procedures for more detail. [file mmc2.xlsx]

## Sheet: Sheet1
Table S1. Enrichment of RBP motifs in the 426 regulated UA3Es compared to the 769 non-regulated onesa
Motif ID	KS test P-value	BH-adjusted KS test P-value	RBP(s)	Logo
M344_0.6	2.58142e-05	0.00245235	Rbmx,Rbmxrt,Rbmxl2,ENSMUSG00000049235
M012_0.6	0.000132829	0.00630937	Cpeb2
M043_0.6	0.000380904	0.012062	Pcbp2
M227_0.6	0.00125704	0.0242213	Ptbp1,Ptbp2,Rod1
M026_0.6	0.00127481	0.0242213	Hnrnpk,Gm7964
M036_0.6	0.0104359	0.165234	Matr3
M077_0.6	0.0289057	0.392292	U2af2
M328_0.6	0.0429379	0.509888	Elavl2
M207_0.6	0.0518491	0.547296	Pcbp1
M037_0.6	0.077075	0.583759	Mbnl1,Mbnl2,Mbnl3
M159_0.6	0.079053	0.583759	Rbfox1,Rbfox2,Rbfox3
M150_0.6	0.0829067	0.583759	Raly
M234_0.6	0.0847557	0.583759	Rbm47
M163_0.6	0.086386	0.583759	Igf2bp3
M025_0.6	0.0952483	0.583759	Ralyl,Hnrnpc
M231_0.6	0.0999728	0.583759	Eif2s1
M052_0.6	0.111261	0.583759	Rbm46
M149_0.6	0.116564	0.583759	Cpeb3,Cpeb4
M081_0.6	0.122516	0.583759	Ybx1,Csda
M354_0.6	0.122897	0.583759	Ythdc1
M075_0.6	0.13637	0.595434	Tial1,Tia1
M188_0.6	0.13789	0.595434	Pcbp3,Pcbp4
M069_0.6	0.146519	0.605187	Snrpa,Gm5145
M044_0.6	0.159613	0.631803	Pprc1
M136_0.6	0.20277	0.770526	Snrpb2
M089_0.6	0.249231	0.91065	Hnrnpl
M142_0.6	0.26929	0.947503	Rbm42
M021_0.6	0.285909	0.970049	G3bp2
M331_0.6	0.368385	1	Srsf7
M046_0.6	0.3768	1	Qk
M051_0.6	0.385307	1	Rbm41
M032_0.6	0.410419	1	Igf2bp2
M002_0.6	0.413914	1	Ankhd1,Ankrd17,ENSMUSG00000089986
M054_0.6	0.429824	1	Rbm8a,B020018G12Rik
M245_0.6	0.457086	1	Ncl
M074_0.6	0.505361	1	Tardbp
M209_0.6	0.533965	1	Rbm45
M055_0.6	0.562395	1	Rbms3
M061_0.6	0.582562	1	Samd4,Samd4b
M040_0.6	0.592362	1	Msi1,Msi2
M151_0.6	0.599594	1	Hnrnph1,Hnrnph2,Hnrnpf
M146_0.6	0.599901	1	Pabpc1,Pabpc2,Pabpc6,Pabpc1l
M062_0.6	0.604315	1	Sart3
M290_0.6	0.609894	1	Eif4b
M195_0.6	0.616453	1	Sf3b4
M176_0.6	0.656557	1	Khdrbs2
M065_0.6	0.668589	1	Srsf9
M048_0.6	0.693445	1	Rbm3,Cirbp
M242_0.6	0.695663	1	Hnrnpr
M082_0.6	0.707544	1	Ybx2
M244_0.6	0.718215	1	A1cf
M050_0.6	0.730913	1	Rbm4b,ENSMUSG00000056951
M033_0.6	0.736283	1	Khdrbs3
M141_0.6	0.736691	1	Esrp1,Esrp2
M102_0.6	0.739192	1	Srsf1,ENSMUSG00000090049
M016_0.6	0.74244	1	Fmr1
M236_0.6	0.753044	1	Syncrip
M162_0.6	0.759045	1	Pabpc5
M019_0.6	0.763591	1	Srsf10,Srsf12
M068_0.6	0.783258	1	Snrnp70
M122_0.6	0.790692	1	Mex3b,Mex3c,Mex3d
M047_0.6	0.795114	1	Rbm28
M323_0.6	0.808899	1	Nova1
M056_0.6	0.816254	1	Srsf3,Gm12355
M126_0.6	0.82107	1	Srsf6,Srsf4
M175_0.6	0.822528	1	Rbm24
M147_0.6	0.837732	1	Cnot4
M083_0.6	0.838889	1	Zc3h10
M307_0.6	0.860305	1	Nono
M148_0.6	0.895756	1	Pabpn1
M085_0.6	0.903863	1	Zcrb1
M042_0.6	0.912127	1	Pabpc4,Gm10110
M073_0.6	0.917512	1	Tut1
M169_0.6	0.918816	1	Hnrpll
M140_0.6	0.930284	1	Enox1,Enox2
M152_0.6	0.93199	1	Fxr1
M286_0.6	0.932414	1	Pum2
M020_0.6	0.933783	1	Fxr2
M060_0.6	0.942782	1	Khdrbs1
M031_0.6	0.943533	1	Elavl1
M210_0.6	0.947373	1	Hnrpdl
M070_0.6	0.950998	1	Srsf2
M178_0.6	0.963015	1	Celf6
M022_0.6	0.963601	1	Hnrnpa1,Hnrnpa3,Gm8991,ENSMUSG00000021927
M013_0.6	0.967877	1	Dazap1
M035_0.6	0.976832	1	Lin28a,Lin28b
M053_0.6	0.979045	1	Rbm5
M287_0.6	0.979045	1	Pum2
M143_0.6	0.982086	1	Rbms1,Rbms2
M024_0.6	0.990828	1	Hnrnpa2b1
M049_0.6	0.996202	1	Rbm38
M004_0.6	0.996983	1	Celf4
M157_0.6	0.996983	1	Celf3
M316_0.6	0.999073	1	Taf15,Fus
M168_0.6	1	1	Pspc1,Sfpq
a) Highly enriched motifs are shaded in blue. See Supplemental Experimental Procedures for more detail.
